# Supplementary material for: Gelation and the Self-Healing Behavior of the Chitosan–Catechol Hydrogel
Source: Polymers (Basel). 2022 Oct 30;14(21):4614. doi: 10.3390/polym14214614 (PMC9653763; doi:10.3390/polym14214614)
Supplement: Supplementary file 1 [file polymers-14-04614-s001.zip]

Archive with 2 entries (2 files):
- polymers-1985396 Supplementary peer review.pdf
- Video S1..mp4
